# Supplementary material for: Modeling human HSV infection via a vascularized immune-competent skin-on-chip platform
Source: Nat Commun. 2022 Sep 19;13:5481. doi: 10.1038/s41467-022-33114-1 (PMC9485166; doi:10.1038/s41467-022-33114-1)
Supplement: Supplementary file 2 — Supplementary Data 1 [file 41467_2022_33114_MOESM2_ESM.xlsx]

## Sheet: Primary antibody Information
Antigen	Conjugate	Host species	Species Reactivity	Clone	Manufacturer	Catalog Number
CD15		Mouse	Human	Clone HI98	BD Pharmingen	555400
CD31		Rabbit	Human	Polyclonal	AbCam	ab32457
Collagen type IV		Mouse	Human	COL-94	Sigma	1926
Filaggrin		Mouse	Human	FLG01	Invitrogen	MA5-13440
HSV2		Rabbit		Polyclonal	Dako	B0116
Involucrin		Mouse	Canine, Human, Non-human primate, Porcine, Rat	SY5	ThermoFisher Scientific	MS-126-P0
Keratin 10		Rabbit	Mouse, Rat, Human	EP1607IHCY	AbCam	ab76318
Keratin 14	AF647	Rabbit	Human	EP1612Y	AbCam	ab192056
Ki67		Rabbit	Mouse, Human	Polyclonal	AbCam	ab15580
Loricrin		Rabbit	Mouse, Human	Polyclonal	AbCam	ab85679
Phalloidin (F-actin)	AF594				Invitrogen/Thermo	A12381
VE-Cadherin		Rabbit	Mouse, Chicken, Human	Polyclonal	AbCam	ab33168
Vimentin		Rabbit	Mouse, Rat, Human, Rhesus monkey	EPR3776	AbCam	ab92547
