# Supplementary material for: Modeling human HSV infection via a vascularized immune-competent skin-on-chip platform
Source: Nat Commun. 2022 Sep 19;13:5481. doi: 10.1038/s41467-022-33114-1 (PMC9485166; doi:10.1038/s41467-022-33114-1)
Supplement: Supplementary file 9 — Source Data [file 41467_2022_33114_MOESM9_ESM.xlsx]

## Sheet: Figure 1H
Figure 1H
x(μm)	7min	10min
0	1216.86	1253.6
0.645	1222.02	1253.07
1.291	1224.36	1255.73
1.936	1220.34	1252.6
2.582	1221.47	1253.95
3.227	1220.97	1255.82
3.873	1224.5	1258.02
4.518	1228.75	1260.73
5.163	1228.11	1256.63
5.809	1229.02	1260.31
6.454	1228.11	1262.22
7.1	1235.23	1262.03
7.745	1231.53	1262.3
8.391	1234.88	1263.43
9.036	1233.34	1265.09
9.681	1237.37	1267.11
10.327	1236.63	1266.68
10.972	1234.37	1268.16
11.618	1238.09	1271.62
12.263	1241.71	1276.07
12.909	1242.82	1275.36
13.554	1244.28	1273.04
14.199	1244.63	1275.96
14.845	1240.94	1276.6
15.49	1244.51	1281.25
16.136	1252.61	1277.41
16.781	1248.21	1280.32
17.427	1252.38	1282.93
18.072	1253.22	1279.58
18.717	1252.53	1287.22
19.363	1249.68	1284.75
20.008	1252.47	1289.37
20.654	1250.66	1287.74
21.299	1257.45	1290.04
21.944	1260.56	1293.81
22.59	1257.45	1294.45
23.235	1261.95	1291.9
23.881	1264.52	1292.56
24.526	1261.94	1299.02
25.172	1264.8	1299.54
25.817	1266.62	1300.4
26.462	1269.41	1306.85
27.108	1275.2	1301.18
27.753	1271.86	1308.82
28.399	1274.34	1301.74
29.044	1272.95	1306.96
29.69	1278.06	1307.8
30.335	1277.61	1307.28
30.98	1274.19	1307.74
31.626	1278.45	1311.34
32.271	1281.76	1315.77
32.917	1281.26	1311.58
33.562	1279.89	1315.22
34.208	1284.04	1315.3
34.853	1285.76	1318.24
35.498	1287.66	1317.96
36.144	1285.72	1321.47
36.789	1289.61	1322.07
37.435	1288.71	1320.81
38.08	1292.27	1321.62
38.726	1294.74	1325.62
39.371	1295.04	1328.12
40.016	1294.27	1326.16
40.662	1298.29	1329.65
41.307	1297.37	1327.37
41.953	1298.71	1332.27
42.598	1298.98	1333.28
43.244	1300.69	1335.75
43.889	1302.44	1331.84
44.534	1304.6	1335.33
45.18	1304.92	1335.22
45.825	1304.8	1337.7
46.471	1306.3	1336.15
47.116	1306.25	1339.18
47.762	1307.18	1341.01
48.407	1312.01	1342.97
49.052	1308.63	1339.55
49.698	1312.17	1346.93
50.343	1318.16	1346.61
50.989	1315.07	1350.38
51.634	1318.41	1354.59
52.28	1317.15	1354.2
52.925	1319.97	1354.35
53.57	1318.23	1356.97
54.216	1317.27	1356.78
54.861	1327.07	1362.71
55.507	1329.26	1360.02
56.152	1326.58	1360.19
56.798	1332.05	1364.88
57.443	1330.4	1367.05
58.088	1336.64	1371.44
58.734	1332.05	1368.83
59.379	1334.94	1370.75
60.025	1338.66	1374.39
60.67	1340.65	1372.33
61.316	1341.86	1375.44
61.961	1344.7	1376.41
62.606	1344.87	1381.06
63.252	1347.22	1380.38
63.897	1350.23	1384.91
64.543	1347.09	1385.89
65.188	1349.11	1386.6
65.833	1351.99	1386.62
66.479	1356.17	1388.93
67.124	1354.65	1391.97
67.77	1355.37	1393.37
68.415	1360.18	1396.22
69.061	1362.36	1394.32
69.706	1360.7	1397.16
70.351	1361.91	1398.62
70.997	1362.07	1398.27
71.642	1367.35	1402.66
72.288	1367.83	1404.29
72.933	1367.29	1404.79
73.579	1372.72	1405.83
74.224	1370.83	1409.01
74.869	1375.31	1412
75.515	1377.32	1414.17
76.16	1379.37	1414.31
76.806	1379.53	1413.61
77.451	1381.52	1417.09
78.097	1387.1	1418.99
78.742	1384.14	1421.89
79.387	1385.75	1423.34
80.033	1387.57	1424.79
80.678	1389.2	1424.62
81.324	1387.36	1427.16
81.969	1393.69	1428.4
82.615	1398.14	1433.04
83.26	1397.92	1434.69
83.905	1398.96	1436.67
84.551	1397.17	1435.49
85.196	1403.08	1434.96
85.842	1406	1436.76
86.487	1404.56	1440.42
87.133	1407.1	1441.31
87.778	1409.12	1443.93
88.423	1409.84	1444.41
89.069	1410.67	1443.74
89.714	1408.43	1447.38
90.36	1409.14	1452.57
91.005	1415.47	1455.43
91.651	1419.18	1453.44
92.296	1417.34	1453.58
92.941	1421.93	1457.17
93.587	1426.3	1456.19
94.232	1426.44	1461.31
94.878	1429.5	1472.54
95.523	1429.06	1467.72
96.169	1432.07	1473.47
96.814	1432.52	1473.26
97.459	1439.35	1471.63
98.105	1437.23	1477.22
98.75	1438.15	1477.05
99.396	1443.35	1479.62
100.041	1447.55	1486.93
100.687	1451.21	1492.64
101.332	1450.59	1488.48
101.977	1454.41	1490.5
102.623	1461.81	1491.88
103.268	1460.04	1494.95
103.914	1461.5	1505.04
104.559	1468.05	1502.96
105.204	1465.82	1509.74
105.85	1471.2	1503.54
106.495	1470.37	1518.41
107.141	1473.71	1510.42
107.786	1474.06	1515.72
108.432	1480.07	1519.64
109.077	1479.78	1518.91
109.722	1481.91	1523.15
110.368	1489.53	1527.08
111.013	1483.32	1525.5
111.659	1491.51	1528.83
112.304	1492.35	1535.8
112.95	1491.99	1529.68
113.595	1499.53	1538.23
114.24	1498.8	1540.48
114.886	1497.09	1543.94
115.531	1500.84	1541.68
116.177	1502.92	1541.91
116.822	1513.67	1553.52
117.468	1515.16	1550.5
118.113	1511.59	1551.17
118.758	1515.6	1555.11
119.404	1517.34	1561.34
120.049	1519.53	1561.47
120.695	1527.27	1566.09
121.34	1522.42	1565.41
121.986	1524.81	1568.64
122.631	1533.1	1570.74
123.276	1537.94	1575
123.922	1535.82	1578.64
124.567	1542.59	1585.36
125.213	1546.18	1585.37
125.858	1543.29	1587.59
126.504	1546.86	1593.26
127.149	1555.38	1595.47
127.794	1554.76	1599.56
128.44	1558.03	1599.85
129.085	1558.79	1605.05
129.731	1567.13	1610.8
130.376	1572.15	1608.48
131.022	1569.75	1614.6
131.667	1573.72	1618.89
132.312	1574.25	1622.28
132.958	1573.75	1621.42
133.603	1580.7	1629.24
134.249	1586.94	1627.51
134.894	1592.46	1636.38
135.54	1595.68	1638.43
136.185	1601.34	1646.45
136.83	1602.59	1646.99
137.476	1604.03	1651.89
138.121	1608.36	1655.44
138.767	1616.27	1657.07
139.412	1614.89	1664.3
140.058	1619.2	1670.18
140.703	1624.87	1672.55
141.348	1630.86	1675.39
141.994	1632.81	1680.32
142.639	1634.67	1682.71
143.285	1640.03	1686.84
143.93	1645.61	1692.68
144.576	1645.65	1696.96
145.221	1653.19	1703.11
145.866	1654.65	1704.91
146.512	1664.38	1708.78
147.157	1665.48	1717.2
147.803	1672.63	1719.93
148.448	1677.04	1724.33
149.093	1680.55	1724.55
149.739	1683.59	1731.33
150.384	1688.09	1738.65
151.03	1694.36	1740.55
151.675	1701.22	1748.5
152.321	1702.52	1758.79
152.966	1708.76	1761.87
153.611	1714.92	1767.48
154.257	1721.46	1767.87
154.902	1722.01	1778.48
155.548	1728.23	1782.96
156.193	1733.03	1786.61
156.839	1746.34	1791.97
157.484	1748.95	1796.86
158.129	1758.84	1809.43
158.775	1764.39	1816.38
159.42	1770.87	1821.5
160.066	1777.15	1828.89
160.711	1787.51	1838.59
161.357	1785.63	1845.22
162.002	1796.43	1852.47
162.647	1802.99	1859.19
163.293	1810.98	1866.73
163.938	1819.87	1875.08
164.584	1827.33	1881.67
165.229	1832.26	1894.41
165.875	1841.76	1895.04
166.52	1852.24	1909.77
167.165	1860.35	1916.32
167.811	1868.16	1929.94
168.456	1880.45	1938.62
169.102	1893.61	1947.77
169.747	1899.69	1962.39
170.393	1920.31	1975.94
171.038	1930.69	1993.22
171.683	1944.53	2000.53
172.329	1958.97	2018.13
172.974	1980.35	2036.54
173.62	1995.96	2055.68
174.265	2021.93	2073.47
174.911	2040.28	2098.16
175.556	2074.83	2132.3
176.201	2110.01	2159.51
176.847	2154.65	2196.24
177.492	2203.18	2250.89
178.138	2266.71	2313.26
178.783	2328.39	2380.67
179.429	2415.08	2458.19
180.074	2512.56	2552.54
180.719	2596.07	2643.61
181.365	2710.7	2769.12
182.01	2867.2	2920.37
182.656	3031.59	3087.56
183.301	3168.82	3228.12
183.947	3366.37	3447.93
184.592	3524.46	3633.42
185.237	3733.43	3842.98
185.883	3946.52	4092.32
186.528	4173.88	4333.45
187.174	4422.88	4601.26
187.819	4713.41	4956.95
188.464	4964.18	5233.47
189.11	5190.82	5471.55
189.755	5467.23	5804.81
190.401	5772.39	6128.76
191.046	6013.36	6397
191.692	6284.57	6672.21
192.337	6475.52	6892.04
192.982	6701.51	7120.83
193.628	6909.58	7350.82
194.273	7105.54	7567.58
194.919	7298.5	7752.35
195.564	7458.5	7926.62
196.21	7606.63	8090.25
196.855	7772.05	8247.4
197.5	7913.62	8411.48
198.146	8030.61	8541.61
198.791	8165.55	8695.1
199.437	8296.03	8825.05
200.082	8397.3	8950.89
200.728	8546.69	9097.56
201.373	8631.55	9193.45
202.018	8738.6	9305.39
202.664	8838.41	9400.87
203.309	8934.51	9511.69
203.955	9050.83	9637.35
204.6	9131.4	9741.37
205.246	9211.98	9825.09
205.891	9300	9921.76
206.536	9383.06	10003.7
207.182	9490	10108
207.827	9552.84	10181.2
208.473	9630.26	10264.7
209.118	9701.5	10354.7
209.764	9756.96	10409.2
210.409	9861.66	10511.7
211.054	9925.17	10579.8
211.7	10000.8	10665.6
212.345	10069.6	10725.4
212.991	10143.8	10804.5
213.636	10204.9	10876.5
214.282	10258.1	10942
214.927	10329	11030.9
215.572	10352.2	11062.3
216.218	10437.5	11125.4
216.863	10484.7	11190.2
217.509	10567.5	11251.1
218.154	10620.2	11337.3
218.8	10670	11381.7
219.445	10735.6	11436.5
220.09	10788.3	11491.6
220.736	10849.9	11564.2
221.381	10895	11596.6
222.027	10923.5	11630
222.672	10986	11682.2
223.318	11039.1	11748.2
223.963	11072	11784.5
224.608	11110	11811.6
225.254	11158.3	11876.7
225.899	11219.3	11928.8
226.545	11238.7	11943
227.19	11276.7	11987.6
227.835	11324.8	12024
228.481	11372	12073.7
229.126	11381.7	12074
229.772	11438.8	12121.8
230.417	11444.9	12130.8
231.063	11475.1	12173.6
231.708	11507.3	12188.6
232.353	11539.3	12238.8
232.999	11557.8	12241.5
233.644	11619.5	12292.2
234.29	11619.4	12304.9
234.935	11647	12302.6
235.581	11666.9	12335.9
236.226	11687	12334.4
236.871	11712.6	12362
237.517	11711.8	12364.5
238.162	11725.4	12365.8
238.808	11728	12378.5
239.453	11753.9	12385.6
240.099	11748.5	12365.1
240.744	11749.1	12368
241.389	11766.8	12377.4
242.035	11765.3	12378.3
242.68	11777.3	12377.4
243.326	11806.7	12380.1
243.971	11787.4	12350.8
244.617	11771	12337.1
245.262	11772.5	12329.4
245.907	11790	12330.5
246.553	11763.7	12311.5
247.198	11757.1	12295.3
247.844	11751.7	12273.1
248.489	11746.2	12244.1
249.135	11715.5	12227.7
249.78	11713.6	12198.1
250.425	11689.8	12167.9
251.071	11671	12157.7
251.716	11651.2	12125.2
252.362	11633.3	12094.6
253.007	11619	12055.3
253.653	11578.1	12006.3
254.298	11544.4	11972.5
254.943	11534.7	11956.3
255.589	11471.6	11896.5
256.234	11453.8	11868.2
256.88	11412.8	11814.8
257.525	11394.2	11784.2
258.171	11369.2	11720.6
258.816	11288.8	11650.9
259.461	11251.8	11591.5
260.107	11250.8	11572.2
260.752	11172	11480.6
261.398	11113.1	11427.7
262.043	11061.2	11360.5
262.689	11035.8	11324
263.334	10966.2	11221.8
263.979	10902.7	11158.4
264.625	10834.2	11082.8
265.27	10798.5	11039.9
265.916	10720.4	10938.4
266.561	10653.3	10874.4
267.206	10594.5	10806.9
267.852	10529	10722.7
268.497	10461.6	10641.3
269.143	10367.3	10540.8
269.788	10277.6	10449.6
270.434	10207.6	10368.4
271.079	10126.9	10256.3
271.724	10025.1	10156.6
272.37	9972.49	10087.1
273.015	9869	9954.44
273.661	9790.43	9873.69
274.306	9690.5	9764.85
274.952	9566.04	9631.51
275.597	9452.47	9500.96
276.242	9333.51	9377.52
276.888	9196.55	9245.71
277.533	9080.69	9106.52
278.179	8935.24	8954.39
278.824	8793.18	8808.19
279.47	8636.2	8636.59
280.115	8464	8459.73
280.76	8315.56	8294.65
281.406	8127.02	8105.41
282.051	7970.75	7940.95
282.697	7764.42	7717.19
283.342	7537.54	7500.99
283.988	7308.97	7254.45
284.633	7064.66	6994.95
285.278	6796.07	6721.59
285.924	6498.32	6429.49
286.569	6181.59	6102.17
287.215	5835.27	5735.56
287.86	5452.25	5316.2
288.506	5051.8	4917.4
289.151	4650.94	4527.47
289.796	4311.54	4173.44
290.442	4025.81	3913.24
291.087	3818.24	3758.92
291.733	3659.11	3554.6
292.378	3455.07	3315.99
293.024	3238.17	3113.03
293.669	3012.81	2907.41
294.314	2874.13	2798.49
294.96	2733.49	2682.86
295.605	2621.97	2572.62
296.251	2533.1	2508.45
296.896	2462.69	2453.59
297.542	2410.12	2405.19
298.187	2367.26	2371.33
298.832	2325.65	2339.98
299.478	2284.61	2300.38
300.123	2245.47	2261.35
300.769	2215.83	2241.72
301.414	2189.8	2223.67
302.06	2169.1	2199.43
302.705	2154.28	2186.08
303.35	2142.07	2171.63
303.996	2123.61	2154.94
304.641	2109.62	2146.32
305.287	2094.81	2134.75
305.932	2086.51	2121.63
306.578	2072.27	2112.93
307.223	2068.49	2102.56
307.868	2053.76	2089.15
308.514	2042.1	2082.55
309.159	2031.77	2069.28
309.805	2019.28	2059.99
310.45	2020.9	2058.34
311.095	2009.94	2040.64
311.741	2001.81	2030.66
312.386	1989.93	2027.61
313.032	1983.18	2022.49
313.677	1978.27	2009.74
314.323	1965.43	2000.13
314.968	1959.09	1996.27
315.613	1948	1986.15
316.259	1940.83	1973.5
316.904	1935.14	1974.22
317.55	1927.5	1968.88
318.195	1924.58	1959.09
318.841	1920.36	1949.4
319.486	1909.69	1946.93
320.131	1904.23	1940.25
320.777	1897.96	1931.12
321.422	1891.03	1923.84
322.068	1881.29	1917.05
322.713	1878.25	1916.15
323.359	1870.99	1906.63
324.004	1866.36	1901.22
324.649	1858.45	1892.9
325.295	1850.33	1889.54
325.94	1850.92	1884.12
326.586	1849.02	1876.18
327.231	1842.04	1873.05
327.877	1830.84	1866.36
328.522	1830.24	1862.33
329.167	1824.41	1859.8
329.813	1825.59	1851.88
330.458	1817.3	1844.07
331.104	1810.1	1841.1
331.749	1807.13	1835.47
332.395	1800.54	1830.65
333.04	1794.83	1829.65
333.685	1793.77	1821.95
334.331	1787.41	1817.76
334.976	1785.33	1812.12
335.622	1781.77	1810.49
336.267	1779.06	1805.93
336.913	1775.26	1799.79
337.558	1771.39	1798.38
338.203	1770.16	1793.68
338.849	1765.99	1797.02
339.494	1756.84	1784.55
340.14	1755.43	1791.16
340.785	1752.12	1785.98
341.431	1753.11	1782.67
342.076	1752.14	1775.51
342.721	1747.03	1773.89
343.367	1748.16	1771.04
344.012	1738.52	1765.27
344.658	1734.5	1761.98
345.303	1734.27	1761.59
345.949	1732.94	1759.98
346.594	1726.61	1751.4
347.239	1724.03	1751.84
347.885	1724.59	1743.87
348.53	1720.48	1744.86
349.176	1719.94	1741.12
349.821	1714.21	1737.09
350.466	1716.29	1732.63
351.112	1708.19	1734.72
351.757	1705.7	1731.15
352.403	1703.01	1725.53
353.048	1702.45	1725.58
353.694	1699.51	1720.41
354.339	1698.59	1715.24
354.984	1693.96	1717.42
355.63	1690.88	1715.88
356.275	1689.76	1708.57
356.921	1685.26	1708.92
357.566	1683.19	1706.9
358.212	1682.63	1702.9
358.857	1678.09	1700.11
359.502	1678.8	1698.22
360.148	1673.9	1694.3
360.793	1672.61	1693.56
361.439	1672.16	1688.55
362.084	1674.94	1692.01
362.73	1668.12	1687.66
363.375	1662.04	1687.32
364.02	1663.6	1680.91
364.666	1658.7	1680.46
365.311	1655.62	1675.1
365.957	1654.73	1676.74
366.602	1652.22	1667.02
367.248	1652.4	1672.15
367.893	1648.56	1670.58
368.538	1648.1	1663.2
369.184	1641.89	1663.56
369.829	1642.13	1668.35
370.475	1642.52	1661.25
371.12	1641.11	1659.66
371.766	1642.63	1658.13
372.411	1634.06	1652.37
373.056	1634.08	1654.44
373.702	1634.53	1651.12
374.347	1629.19	1649.89
374.993	1629.48	1645.7
375.638	1631.11	1649.32
376.284	1626.41	1645.43
376.929	1623.91	1640.49
377.574	1627.73	1644.18
378.22	1626.12	1641.42
378.865	1621.63	1635.39
379.511	1618.31	1637.1
380.156	1619	1636.21
380.802	1618.08	1633
381.447	1614.07	1631.13
382.092	1614.53	1627.62
382.738	1608.68	1625.51
383.383	1606.87	1625.9
384.029	1608.56	1626.68
384.674	1605.97	1624.32
385.32	1611.22	1620.82
385.965	1600.98	1620.06
386.61	1601.39	1620.4
387.256	1600.25	1615.49
387.901	1596.46	1613.43
388.547	1594.87	1613.82
389.192	1595.8	1610.22
389.837	1596.3	1606.54
390.483	1595.17	1606.18
391.128	1591.66	1606.8
391.774	1590.15	1605.45
392.419	1588.7	1602.67
393.065	1588.57	1606.54
393.71	1587.16	1604.51
394.355	1588.65	1599.96
395.001	1584.2	1595.98
395.646	1579.76	1601.53
396.292	1584.42	1593.06
396.937	1578.15	1592.93
397.583	1578.17	1590.93
398.228	1576.71	1592.8
398.873	1577.35	1587.51
399.519	1577.99	1592.2
400.164	1576.57	1588.32
400.81	1576.06	1588.26
401.455	1569.41	1583.11
402.101	1569.72	1585.26
402.746	1571.76	1585.4
403.391	1570.2	1580.64
404.037	1566.46	1583.49
404.682	1567.49	1575.1
405.328	1568.12	1577.49
405.973	1562.14	1574.42
406.619	1560.15	1576.56
407.264	1563.33	1574.87
407.909	1563.33	1572.14
408.555	1562.29	1571.63
409.2	1560.69	1567.24
409.846	1559.67	1570.66
410.491	1554.36	1567.5
411.137	1557.11	1567.41
411.782	1552.61	1566.13
412.427	1555.75	1564.47
413.073	1550.34	1559.01
413.718	1549.29	1559.78
414.364	1549.99	1564.42
415.009	1547.18	1560.71
415.655	1544.6	1562.03
416.3	1543.31	1554.26
416.945	1545.91	1553.22
417.591	1548.68	1553.69
418.236	1542.18	1555.91
418.882	1552.2	1555
419.527	1547.09	1554.41
420.173	1543.76	1555.11
420.818	1544.55	1548.48
421.463	1541.87	1549.99
422.109	1543.52	1550.75
422.754	1540.3	1548.59
423.4	1542.93	1550.25
424.045	1540.95	1547.25
424.691	1540.92	1546.35
425.336	1546.05	1548.45
425.981	1543.76	1552.74
426.627	1536.65	1543.52
427.272	1539.58	1544.13
427.918	1533.32	1542.81
428.563	1532.42	1541.64
429.208	1534.19	1540.12
429.854	1535.53	1540.7
430.499	1536.41	1540.37
431.145	1533.59	1535.12
431.79	1534.87	1540.59
432.436	1529.93	1537.31
433.081	1531.83	1535.91
433.727	1530.88	1531.64
434.372	1527.84	1535.6
435.017	1528.38	1534.5
435.663	1527.88	1529.73
436.308	1526.07	1530.72
436.954	1523.25	1534.13
437.599	1523.56	1529.98
438.244	1524.95	1531.29
438.89	1524.77	1527.76
439.535	1520.95	1520.84
440.181	1523.46	1529.59
440.826	1521.09	1529.8
441.472	1522.52	1521.61
442.117	1523.17	1526.2
442.762	1513.86	1524.93
443.408	1518.87	1519.76
444.053	1517.98	1521.57
444.699	1517.23	1520.87
445.344	1512.88	1523.78
445.99	1512.88	1517.7
446.635	1513.52	1515.28
447.28	1511.35	1521.33
447.926	1514.99	1516.03
448.571	1512.56	1512.78
449.217	1510.36	1511.8
449.862	1514.04	1514.41
450.508	1511.5	1509.64
451.153	1507.91	1507.41
451.798	1509.9	1508.08
452.444	1510.63	1507.1
453.089	1508.83	1511.83
453.735	1504.56	1504.97
454.38	1509.03	1509.73
455.026	1505.91	1510.12
455.671	1505.69	1507.85
456.316	1504.66	1511.56
456.962	1504.74	1505.54
457.607	1503.53	1501.94
458.253	1507.26	1505.68
458.898	1506.03	1506.69
459.544	1507.32	1502.93
460.189	1504.4	1503.55
460.834	1502.9	1501.22
461.48	1500.03	1501.84
462.125	1499.3	1502.12
462.771	1503.33	1503.7
463.416	1502.37	1502.27
464.062	1499.13	1498.15
464.707	1494.97	1499.85
465.352	1499.17	1496.34
465.998	1499.18	1495.99
466.643	1501.1	1494.54
467.289	1498.15	1495.54
467.934	1495.77	1495.12
468.579	1499.59	1495.96
469.225	1495.79	1494.42
469.87	1495.33	1493.54
470.516	1491.14	1492.41
471.161	1490.64	1492.1
471.807	1488.57	1486.44
472.452	1494.01	1487.57
473.098	1492.33	1488.13
473.743	1492.44	1488.67
474.388	1488.37	1485
475.034	1490.2	1489.69
475.679	1488.12	1489.71
476.325	1487.39	1487
476.97	1490.07	1487.41
477.615	1491.78	1485.87
478.261	1490.19	1490.05
478.906	1490.11	1486.26
479.552	1489.27	1482.33
480.197	1486.32	1486.32
480.843	1487.34	1483.07
481.488	1488.51	1482.09
482.133	1484.59	1483.25
482.779	1480.18	1479.06
483.424	1484.91	1483.31
484.07	1479.27	1482.84
484.715	1483.4	1480.59
485.361	1486.06	1480.56
486.006	1487.92	1481.96
486.651	1484.32	1479.41
487.297	1484.59	1477.11
487.942	1481.59	1478.87
488.588	1477.65	1477.02
489.233	1479.78	1480.37
489.879	1481.56	1474.11
490.524	1480.49	1470.04
491.169	1478.88	1475.75
491.815	1480.72	1476.02
492.46	1480.93	1475.31
493.106	1479.93	1476.87
493.751	1477.43	1470.34
494.397	1479.62	1475.94
495.042	1475.86	1472.91
495.687	1475.9	1476.97
496.333	1476.58	1471.31
496.978	1471.22	1473.58
497.624	1476.22	1471.32
498.269	1471.69	1467.78
498.915	1475.95	1467.83
499.56	1471.27	1463.27
500.205	1473.3	1467.23
500.851	1475	1468.13
501.496	1472.3	1469.12
502.142	1474.55	1467.59
502.787	1470.41	1464.3
503.433	1471.21	1468.53
504.078	1476.26	1460.37
504.723	1473.48	1463.32
505.369	1471.43	1466.51
506.014	1472.01	1464.74
506.66	1469.62	1466.64
507.305	1474.66	1465.87
507.951	1471.59	1466.5
508.596	1472.66	1464.03
509.241	1472.54	1465.28
509.887	1469.3	1463.08
510.532	1469.39	1462.55
511.178	1472.74	1464.37
511.823	1469.6	1457.69
512.469	1470.24	1460.96
513.114	1470.59	1458.38
513.759	1467.42	1460.16
514.405	1470.36	1462.59
515.05	1467.32	1462.2
515.696	1466.92	1455.86
516.341	1467.97	1459.08
516.987	1467.27	1455.64
517.632	1464.79	1459.7
518.277	1469.13	1458.56
518.923	1466.8	1456.88
519.568	1466.8	1461.26
520.214	1466.25	1456.69
520.859	1467.88	1460.96
521.504	1461.26	1453.33
522.15	1466.49	1456.91
522.795	1465.52	1454.01
523.441	1465.06	1454.71
524.086	1460.38	1455.04
524.732	1461.1	1452.46
525.377	1466.35	1461.18
526.022	1461.72	1451.99
526.668	1460.05	1457.7
527.313	1464.57	1455.16
527.959	1464.87	1453.97
528.604	1462.28	1454.79
529.25	1460.23	1447.91
529.895	1462.55	1452.45
530.54	1461.85	1452.05
531.186	1459.24	1451.45
531.831	1458.97	1452.81
532.477	1460.84	1446.89
533.122	1458.61	1447.06
533.768	1459.64	1450.62
534.413	1461.51	1450.42
535.058	1461.55	1449.11
535.704	1461.85	1448.49
536.349	1456.15	1446.17
536.995	1457.97	1448.1
537.64	1455.09	1447.5
538.286	1457.57	1448.93
538.931	1454.18	1445.42
539.576	1458.14	1446.08
540.222	1458.76	1446.32
540.867	1458.33	1446.96
541.513	1461.2	1442.48
542.158	1458.37	1447.78
542.804	1456.97	1440.83
543.449	1456.57	1448.12
544.094	1455.57	1446.05
544.74	1456.65	1444.63
545.385	1455.75	1439.95
546.031	1457.19	1444.5
546.676	1452.69	1440.75
547.322	1453.51	1439.84
547.967	1453.19	1442.36
548.612	1452.4	1444.09
549.258	1451.81	1434.77
549.903	1453.7	1441.05
550.549	1457.09	1440.72
551.194	1454.57	1442.87
551.839	1450.03	1443.39
552.485	1455.13	1445.33
553.13	1453.51	1436.77
553.776	1451.2	1438.81
554.421	1456.32	1439.28
555.067	1452.85	1441.41
555.712	1454.3	1439.53
556.357	1451.83	1439.64
557.003	1456.12	1438.69
557.648	1452.88	1441.24
558.294	1452.54	1435.85
558.939	1449.28	1436.84
559.585	1455.04	1438.39
560.23	1451.96	1441.06
560.875	1450.87	1437.41
561.521	1450.63	1431.96
562.166	1448.49	1436.08
562.812	1451.27	1431.17
563.457	1454.6	1437.24
564.103	1452.86	1439.38
564.748	1451.98	1440.09
565.393	1453.6	1434.52
566.039	1452.3	1431.7
566.684	1450.61	1438.3
567.33	1449.76	1436.78
567.975	1452.3	1441.37
568.621	1448.22	1436.53
569.266	1453.89	1437.5
569.911	1452.61	1435.3
570.557	1450.24	1440.07
571.202	1451.57	1436.91
571.848	1457.26	1434.97
572.493	1453.09	1432.65
573.139	1452.02	1431.84
573.784	1452.94	1435.46
574.429	1454.73	1438.55
575.075	1450.28	1436.01
575.72	1454.16	1431.1
576.366	1454.49	1432.69
577.011	1451.09	1438.34
577.657	1450.58	1438.22
578.302	1449.86	1435.99
578.947	1452.43	1434.77
579.593	1453.57	1435.6
580.238	1454.22	1437.13
580.884	1454.13	1434.72
581.529	1454.07	1434.36
582.175	1453.09	1432.94
582.82	1447.49	1434.19
583.465	1450.93	1436.14
584.111	1448.94	1433.26
584.756	1450.84	1432.14
585.402	1455.48	1433.21
586.047	1449.79	1437.05
586.693	1452.47	1436.8
587.338	1452.33	1434.63
587.983	1453.41	1433.11
588.629	1448.45	1430.44
589.274	1451.41	1437.75
589.92	1454.04	1435.14
590.565	1446.88	1435.5
591.211	1451.06	1434.94
591.856	1452.92	1433.27
592.501	1449.2	1434.37
593.147	1453.6	1429.54
593.792	1452.95	1434.11
594.438	1451.84	1429.52
595.083	1450.81	1430.03
595.729	1453.05	1430.36
596.374	1448.59	1427.96
597.019	1452.24	1431.76
597.665	1454.66	1430.1
598.31	1449.4	1425.25
598.956	1447.47	1431.15
599.601	1449.81	1434.48
600.246	1450.23	1429.76
600.892	1448.98	1428.81
601.537	1448.62	1424.19
602.183	1448.86	1427.3
602.828	1448.39	1428.49
603.474	1451.69	1427.88
604.119	1449	1428.45
604.764	1449.29	1429.2
605.41	1443.54	1428.87
606.055	1448.2	1427.81
606.701	1445.68	1424.74
607.346	1447.08	1427.59
607.992	1446.26	1424.18
608.637	1441.59	1421.62
609.282	1444.44	1425.39
609.928	1445.07	1426.91
610.573	1446.61	1418.32
611.219	1444.3	1423.57
611.864	1444.88	1424.37
612.51	1445.27	1426.34
613.155	1441.78	1420.49
613.8	1445.2	1421.94
614.446	1444.64	1421.01
615.091	1444.16	1421.99
615.737	1448.2	1421.04
616.382	1441.74	1423.28
617.028	1443.57	1421.51
617.673	1444.21	1419.85
618.318	1442.19	1420.41
618.964	1442.12	1418.84
619.609	1443.71	1416.88
620.255	1442.11	1418.6
620.9	1441.14	1420.31
621.546	1447.03	1416.36
622.191	1441.51	1419.21
622.836	1441.81	1419.66
623.482	1440.28	1419.53
624.127	1441.63	1420.88
624.773	1437.67	1420.33
625.418	1443.21	1420.76
626.064	1443.78	1418.33
626.709	1439.31	1418.01
627.354	1439.04	1417.32
628	1443.2	1414.51
628.645	1441.99	1420.13
629.291	1438.39	1421.71
629.936	1442.09	1416.95
630.582	1440.52	1421.87
631.227	1446.97	1417.03
631.872	1440.29	1416.95
632.518	1442.09	1420.83
633.163	1440.85	1420.48
633.809	1442.65	1419.28
634.454	1441.28	1422.9
635.099	1445.82	1419.87
635.745	1445.73	1417.67
636.39	1442.7	1420.2
637.036	1443.93	1418.1
637.681	1444.86	1423.9
638.327	1441.09	1418.26
638.972	1443.74	1416.74
639.617	1441.56	1418.79
640.263	1444.19	1417.95
640.908	1441.98	1419.93
641.554	1444.78	1418.93
642.199	1442.56	1417.01
642.845	1439.75	1416.96
643.49	1442.48	1419.15
644.135	1442.7	1417.28
644.781	1446.31	1415.7
645.426	1441.22	1414.54
646.072	1443.54	1415.93
646.717	1442.61	1413.7
647.363	1442.52	1413.12
648.008	1440.32	1409.89
648.653	1442.71	1415.71
649.299	1437.73	1415.96
649.944	1438.71	1409.65
650.59	1440.71	1410.21
651.235	1440.62	1412.58
651.881	1434.74	1409.66
652.526	1438.04	1414.37
653.171	1440.51	1410.92
653.817	1439.66	1413.13
654.462	1441.51	1413.51
655.108	1440.33	1411.25
655.753	1438.63	1412.03
656.399	1437.57	1414.35
657.044	1441.15	1414.43
657.689	1440.23	1412.98
658.335	1442.41	1415.32
658.98	1440.23	1412.89
659.626	1438.48	1412.79
660.271	1444.55	1414.87
660.917	1440.5	1415.17
661.562	1441.74	1414.63
662.207	1435.36	1407.33
662.853	1441.88	1409.81
663.498	1441.44	1408.57
664.144	1438.33	1409.83
664.789	1441.84	1410.69
665.435	1438.08	1411.84
666.08	1437.06	1414.14
666.725	1435.34	1412.7
667.371	1436.69	1411.92
668.016	1437.39	1412.16
668.662	1436.86	1409.51
669.307	1439.09	1408.72
669.953	1439.58	1410.08
670.598	1439.95	1410.29
671.243	1439.5	1415.12
671.889	1435.26	1410.36
672.534	1442.7	1412.82
673.18	1437.04	1409.96
673.825	1443.18	1408.65
674.471	1437.28	1411.3
675.116	1441.39	1408.88
675.761	1439.89	1410.18
676.407	1438.33	1413.14
677.052	1438.79	1409.1
677.698	1440.15	1415.49
678.343	1440.35	1411.54
678.988	1440.81	1409.78
679.634	1442.63	1408.91
680.279	1445.91	1414.24
680.925	1446.23	1414.74
681.57	1438.46	1411.92
682.216	1442.59	1412.38
682.861	1446.07	1410.26
683.506	1443.49	1414.72
684.152	1442.9	1412.04
684.797	1440.57	1412.63
685.443	1441.87	1410.04
686.088	1439.19	1416.96
686.734	1440.28	1413.08
687.379	1437.49	1412.38
688.024	1449.16	1412.4
688.67	1440.44	1406.62
689.315	1438.82	1408.02
689.961	1443.52	1407.94
690.606	1442.16	1411.12
691.252	1441.68	1410.7
691.897	1439.05	1409.68
692.542	1440.99	1413.24
693.188	1441.51	1406.99
693.833	1437.67	1410.89
694.479	1441.53	1408.01
695.124	1437.95	1405.93
695.77	1439.93	1406.76
696.415	1442.86	1407.24
697.06	1443.84	1407.56
697.706	1441.91	1409.87
698.351	1437.92	1410.28
698.997	1439.79	1405.3
699.642	1436.13	1405.15
700.288	1442.02	1408.62
700.933	1435.91	1408.67
701.578	1437.64	1406.61
702.224	1437.05	1409.2
702.869	1441.21	1405.54
703.515	1439.13	1406.72
704.16	1434.66	1405.41
704.806	1440.2	1405.15
705.451	1441.09	1406.31
706.096	1438.15	1404.88
706.742	1437.25	1406.38
707.387	1436.66	1409.31
708.033	1436.87	1406.77
708.678	1439.63	1404.96
709.324	1440.56	1405.25
709.969	1437.74	1405.38
710.614	1433.54	1407.04
711.26	1441.75	1407.94
711.905	1439.33	1406.58
712.551	1441.6	1410.14
713.196	1440.75	1407.51
713.841	1443.29	1404.5
714.487	1442.74	1408.8
715.132	1439.78	1403
715.778	1438.97	1411.66
716.423	1440.39	1405.53
717.069	1437.3	1405.98
717.714	1442.18	1403.53
718.359	1439.44	1407.12
719.005	1435.95	1404.75
719.65	1440.11	1408.45
720.296	1443.24	1407.05
720.941	1439.43	1409.54
721.587	1442.22	1408.42
722.232	1447.05	1409.48
722.878	1440.5	1405.23
723.523	1442.38	1402.59
724.168	1444.09	1405.16
724.814	1438.54	1406.07
725.459	1437.85	1406.82
726.105	1437.43	1403.9
726.75	1439.35	1407.87
727.395	1441.96	1405.72
728.041	1438.26	1402.92
728.686	1442.76	1401.71
729.332	1439.6	1402.32
729.977	1438.93	1398.13
730.623	1440.57	1402.94
731.268	1443.55	1403.77
731.913	1436.66	1403.59
732.559	1439.04	1404.22
733.204	1440.11	1402.35
733.85	1437.62	1398.71
734.495	1442.1	1403.03
735.141	1436.73	1401.96
735.786	1437.99	1404.76
736.431	1435.42	1401.14
737.077	1437.08	1395.77
737.722	1440.37	1403.09
738.368	1436.81	1402.62
739.013	1432.97	1398.43
739.659	1433.21	1396.06
740.304	1434.84	1400.71
740.949	1438.94	1398.6
741.595	1435.68	1396.62
742.24	1434.88	1398.08
742.886	1431.33	1399.47
743.531	1432.34	1398.08
744.177	1433.68	1398.8
744.822	1434.19	1397.82
745.467	1431.99	1397.88
746.113	1436.82	1397.68
746.758	1434.41	1402.47
747.404	1433.67	1400.54
748.049	1430.98	1399.66
748.695	1431.8	1401.47
749.34	1436.48	1401.38
749.985	1435.67	1396.85
750.631	1441.2	1399.03
751.276	1436.41	1400.92
751.922	1439.14	1399.65
752.567	1433.68	1396
753.213	1434.04	1397.78
753.858	1435.87	1397.28
754.503	1433.91	1396.73
755.149	1440.02	1394.7
755.794	1440.29	1397.59
756.44	1436.53	1400.3
757.085	1436.03	1398.17
757.731	1436.66	1396.2
758.376	1431.97	1398.53
759.021	1434.64	1401.41
759.667	1437.61	1403.56
760.312	1434.83	1398.63
760.958	1436.77	1402.32
761.603	1433.61	1402.23
762.248	1436.03	1398.84
762.894	1440.71	1399.54
763.539	1435.77	1397.3
764.185	1437.44	1403.44
764.83	1437.75	1397.59
765.476	1437.86	1402.72
766.121	1439.19	1393.16
766.766	1436.99	1401.24
767.412	1440.15	1399.54
768.057	1439.39	1402.2
768.703	1441.79	1398.87
769.348	1438.34	1397.95
769.994	1443.81	1396.23
770.639	1444.95	1399.52
771.284	1441.81	1404.2
771.93	1441.89	1402.03
772.575	1440.77	1400.84
773.221	1441.8	1402.48
773.866	1445.02	1401.27
774.512	1443.19	1403.84
775.157	1447.15	1404.83
775.802	1441.38	1402.33
776.448	1444.31	1399.57
777.093	1439.44	1402.27
777.739	1438.68	1403.57
778.384	1443.47	1403.12
779.03	1441.79	1397.37
779.675	1441.12	1395.9
780.32	1444.22	1403.89
780.966	1444.47	1399.53
781.611	1440.03	1404.7
782.257	1441.35	1398.57
782.902	1444.8	1406.45
783.548	1442.59	1403.85
784.193	1443.7	1402.04
784.838	1439.8	1407.41
785.484	1444.64	1402.91
786.129	1442.2	1405.14
786.775	1443.25	1404.81
787.42	1442.11	1401.86
788.066	1444.29	1402.01
788.711	1446.22	1405.4
789.356	1448.52	1405.61
790.002	1444.72	1404.46
790.647	1448.14	1405.15
791.293	1445.75	1405.49
791.938	1446.94	1407.7
792.583	1447.59	1400.81
793.229	1448.78	1403.14
793.874	1448.42	1404.69
794.52	1447.45	1403.92
795.165	1449.48	1405.8
795.811	1449.73	1404.57
796.456	1450.43	1408.01
797.102	1446.32	1405.09
797.747	1452.14	1408.35
798.392	1451.58	1408.58
799.038	1451.89	1411.76
799.683	1452.43	1406.01
800.329	1451.92	1407.98
800.974	1451.61	1409.91
801.62	1454.9	1409.14
802.265	1457.48	1407.68
802.91	1450.58	1408.98
803.556	1451.53	1406.82
804.201	1454.1	1411.08
804.847	1451.4	1409.22
805.492	1457.3	1410.86
806.137	1460.45	1408.19
806.783	1457.72	1412.53
807.428	1456.04	1413.03
808.074	1459.63	1410.81
808.719	1457.22	1412.33
809.365	1461.15	1414.88
810.01	1459.27	1414.33
810.655	1460.72	1412.05
811.301	1451.47	1414.27
811.946	1460.18	1412.92
812.592	1460.52	1412.55
813.237	1460.64	1415.99
813.883	1461.69	1414.05
814.528	1461.97	1414.37
815.173	1462.02	1415.48
815.819	1462.19	1416.2
816.464	1465.04	1419.44
817.11	1462.21	1416.38
817.755	1467.99	1418.78
818.401	1463.72	1416.79
819.046	1464.53	1417.8
819.691	1468.57	1418.87
820.337	1465.46	1418.96
820.982	1468.29	1421.26
821.628	1463.01	1415.59
822.273	1464.65	1418.23
822.919	1464.95	1420.71
823.564	1465.42	1420.11
824.209	1467.83	1419.94
824.855	1463.3	1421.03
825.5	1466.94	1421.1
826.146	1466.87	1420.75
826.791	1471.94	1424.82
827.437	1470.09	1416.31
828.082	1471.27	1417.69
828.727	1468.11	1424.32
829.373	1473.89	1422.22
830.018	1473.74	1426.25
830.664	1473.61	1419.97
831.309	1470.82	1428.07
831.955	1467.8	1427.5
832.6	1472.22	1424.45
833.245	1477.04	1426.65
833.891	1475.21	1424.83
834.536	1477.67	1428.01
835.182	1475.8	1423.95
835.827	1475.15	1426.05
836.473	1477.08	1429.61
837.118	1482.16	1423.44
837.763	1480.39	1429.19
838.409	1476.35	1428.57
839.054	1477.12	1431.1
839.7	1489.12	1433.2
840.345	1485.93	1428.06
840.99	1478.26	1427.99
841.636	1480.23	1434.2
842.281	1483.94	1430.86
842.927	1484.1	1430.16
843.572	1484.3	1432.65
844.218	1483.77	1436.83
844.863	1486.06	1432.7
845.508	1486.68	1432.35
846.154	1485.95	1435.69
846.799	1484.09	1436.89
847.445	1486.13	1437.05
848.09	1490.12	1437.21
848.736	1494.07	1438.56
849.381	1490.58	1440.58
850.026	1490.59	1440.48
850.672	1486.92	1435.38
851.317	1493.65	1440.12
851.963	1492.73	1439.17
852.608	1488.77	1444.75
853.254	1494.43	1440.65
853.899	1497.15	1439.6
854.544	1495.07	1445.04
855.19	1489.46	1440.02
855.835	1497.6	1441.88
856.481	1502.9	1444.3
857.126	1500.2	1447.61
857.772	1502.32	1445.74
858.417	1498.46	1440.54
859.062	1502.65	1448.18
859.708	1499.86	1445.05
860.353	1504.8	1445.92
860.999	1501.53	1450.46
861.644	1502.17	1450.59
862.29	1508.61	1448.28
862.935	1505.98	1451.52
863.58	1509.53	1454.74
864.226	1512.39	1454.3
864.871	1510.34	1456.03
865.517	1513.92	1457.57
866.162	1516.73	1455.69
866.808	1513.84	1458.34
867.453	1514.66	1459.54
868.098	1514.07	1459.47
868.744	1515.63	1457.54
869.389	1518.17	1461.97
870.035	1516.12	1456.84
870.68	1519.06	1459.28
871.326	1520.18	1462.34
871.971	1524.41	1464.32
872.616	1520.26	1461.98
873.262	1527.11	1466.08
873.907	1520.48	1459.97
874.553	1524.96	1464.88
875.198	1524.46	1463.6
875.844	1523.59	1466.08
876.489	1525.44	1466.6
877.134	1530.02	1470.24
877.78	1529.17	1468.33
878.425	1533.34	1469.47
879.071	1529.78	1473.43
879.716	1533.62	1474.34
880.362	1534.67	1470.16
881.007	1537.32	1469.82
881.652	1539.35	1476.66
882.298	1541.99	1472.69
882.943	1539.17	1477.22
883.589	1541.45	1475.91
884.234	1545.06	1475.81
884.879	1544.11	1486.41
885.525	1548.15	1484.22
886.17	1546.78	1484.57
886.816	1549.3	1488.43
887.461	1551.73	1483.41
888.107	1549.83	1488.04
888.752	1554.25	1488.59
889.397	1557.47	1488.6
890.043	1555.14	1494.52
890.688	1556.35	1492.53
891.334	1554.66	1492.72
891.979	1561.52	1499.32
892.625	1559.8	1500.13
893.27	1566.14	1502.66
893.915	1567.52	1496.06
894.561	1565.84	1500.61
895.206	1571.38	1501.18
895.852	1568.62	1499.59
896.497	1572.08	1505.35
897.143	1571.35	1506.59
897.788	1571.42	1508.06
898.433	1574.66	1509.07
899.079	1572.56	1512.63
899.724	1575.09	1504.09
900.37	1575.95	1504.02
901.015	1576.63	1509.94
901.661	1580.24	1512.19
902.306	1582.04	1511
902.951	1583.04	1513.63
903.597	1581.88	1516.97
904.242	1583.72	1518.38
904.888	1585.92	1517.84
905.533	1588.09	1519.67
906.179	1586.15	1522.74
906.824	1593.23	1524.34
907.469	1589.15	1524.52
908.115	1593.87	1521.48
908.76	1595.95	1522.76
909.406	1598.72	1526.85
910.051	1597.54	1532.07
910.697	1598.83	1531.32
911.342	1603.01	1532.84
911.987	1603.41	1535.75
912.633	1611.01	1536.69
913.278	1613.12	1536.39
913.924	1612.35	1538.94
914.569	1610.46	1538.97
915.215	1614.09	1538.15
915.86	1612.01	1540.17
916.505	1622.48	1543.61
917.151	1616.82	1547.13
917.796	1621.95	1548.25
918.442	1626.84	1546.21
919.087	1629.36	1549.92
919.732	1629.91	1549.59
920.378	1632.37	1554.22
921.023	1635.28	1554.59
921.669	1638.16	1560.75
922.314	1639.07	1557.7
922.96	1641.58	1559.34
923.605	1644.08	1562.42
924.25	1650.41	1565.36
924.896	1653.61	1571.09
925.541	1649.22	1573.42
926.187	1654.14	1572.24
926.832	1658.16	1573.35
927.478	1660.48	1578.28
928.123	1661.99	1576.5
928.768	1668.21	1584.91
929.414	1672.24	1584.44
930.059	1673.95	1593.2
930.705	1680.2	1589.93
931.35	1682.48	1592.92
931.996	1686.88	1599.25
932.641	1685.07	1601.05
933.286	1689.57	1600.25
933.932	1695.18	1608.02
934.577	1698.99	1607.46
935.223	1699.72	1616.64
935.868	1710.44	1613.66
936.514	1709.06	1614.03
937.159	1710.97	1618.23
937.804	1717.19	1626.48
938.45	1720.53	1627.44
939.095	1726.67	1629.99
939.741	1731.88	1630.91
940.386	1733.64	1638.09
941.032	1732.9	1638.44
941.677	1739.83	1637.04
942.322	1737.83	1643.63
942.968	1747.61	1647.32
943.613	1745.38	1651.61
944.259	1757.99	1655.09
944.904	1758.16	1655.47
945.55	1762.19	1659.17
946.195	1766.33	1661.6
946.84	1771.09	1668.48
947.486	1773.17	1674.94
948.131	1779.98	1679.01
948.777	1787.01	1677.82
949.422	1791.95	1680.74
950.068	1801.74	1688.71
950.713	1801.18	1693.72
951.358	1804.29	1698.49
952.004	1809.92	1699.57
952.649	1819.75	1706.72
953.295	1827.95	1717.08
953.94	1834.58	1716.53
954.586	1839.82	1725.2
955.231	1847.18	1726.83
955.876	1854.22	1731.64
956.522	1864.68	1742.71
957.167	1874.29	1745.25
957.813	1879.17	1754.62
958.458	1889.73	1756.73
959.104	1901.59	1768.2
959.749	1907.92	1776.75
960.394	1923.05	1787.08
961.04	1934.55	1795.73
961.685	1953.31	1809.39
962.331	1971.99	1817.68
962.976	1992.77	1841.22
963.622	2012.71	1859.27
964.267	2043.45	1880.53
964.912	2077.24	1905.05
965.558	2117.13	1930.42
966.203	2168.76	1969.42
966.849	2237.94	2023.95
967.494	2319.09	2094.72
968.139	2419.85	2179.09
968.785	2554.51	2282.12
969.43	2689.71	2388.89
970.076	2862.19	2512.37
970.721	3032.75	2641.11
971.367	3212.71	2782.83
972.012	3409.55	2935.88
972.657	3573.61	3063.56
973.303	3775.58	3211.43
973.948	3953.41	3346.94
974.594	4138.3	3490.67
975.239	4317.08	3637.09
975.885	4531.14	3795.64
976.53	4692.61	3930.33
977.175	4883.51	4088.03
977.821	5055.64	4213.59
978.466	5220.29	4365.57
979.112	5403.85	4514.85
979.757	5570.36	4657.15
980.403	5746.08	4795.47
981.048	5929.76	4927.27
981.693	6107.23	5078.11
982.339	6254.83	5187.42
982.984	6397.88	5315.23
983.63	6570.29	5458.47
984.275	6708.82	5575.15
984.921	6870.91	5702.38
985.566	7014.5	5812.73
986.211	7120.81	5900.84
986.857	7259.81	6022.18
987.502	7362.7	6106.89
988.148	7489.15	6224.41
988.793	7614.87	6314.64
989.439	7685.92	6395.02
990.084	7796.96	6483.88
990.729	7923.01	6580.08
991.375	8009.59	6653.75
992.02	8088.83	6726.02
992.666	8199.85	6816.72
993.311	8248.7	6888.9
993.957	8360.54	6965.56
994.602	8446.75	7032.75
995.247	8509.72	7110.02
995.893	8598.91	7172.06
996.538	8706.16	7275.75
997.184	8746.38	7313.74
997.829	8811.06	7370.52
998.474	8877.99	7430.89
999.12	8961.96	7505.43
999.765	9026.95	7577.22
1000.41	9090.28	7609.41
1001.06	9174.89	7705.23
1001.7	9229.32	7762.43
1002.35	9265.28	7776.35
1002.99	9334.83	7848.31
1003.64	9362.78	7879.62
1004.28	9424.16	7927.86
1004.93	9496.86	8008.94
1005.57	9542.66	8047.81
1006.22	9595.73	8100.55
1006.87	9651.44	8136.69
1007.51	9698.32	8189.11
1008.16	9750.06	8234.98
1008.8	9777.55	8270.99
1009.45	9833.64	8306.91
1010.09	9870.32	8336.82
1010.74	9902.53	8384.17
1011.38	9942.58	8415.92
1012.03	9970.58	8434.17
1012.67	10003.4	8460.23
1013.32	10035.6	8494.25
1013.97	10069.1	8548.34
1014.61	10118.8	8592.94
1015.26	10112.1	8591.74
1015.9	10150.6	8623.61
1016.55	10175.8	8656.07
1017.19	10190.6	8663.13
1017.84	10208.8	8682.89
1018.48	10228.8	8708.19
1019.13	10263.1	8741.79
1019.77	10280.3	8751.98
1020.42	10271.2	8763.1
1021.06	10298	8801.34
1021.71	10314.1	8807.71
1022.36	10305.7	8795.45
1023	10324.5	8846.37
1023.65	10324.8	8842.02
1024.29	10315.2	8857.95
1024.94	10343.9	8865.01
1025.58	10354.5	8879.86
1026.23	10369.4	8910.48
1026.87	10348.8	8900
1027.52	10351	8915.05
1028.16	10368.3	8932.29
1028.81	10355.9	8937.52
1029.45	10375.8	8948.04
1030.1	10366.4	8960.59
1030.75	10371.8	8988.12
1031.39	10374	9009.3
1032.04	10357.1	8999.98
1032.68	10381	9021
1033.33	10351.3	9014.99
1033.97	10360.6	9038.06
1034.62	10357	9032.63
1035.26	10367.6	9068.34
1035.91	10362.5	9072.86
1036.56	10372.5	9094.2
1037.2	10357	9093.72
1037.85	10375	9137.94
1038.49	10369.2	9137.45
1039.14	10366.8	9151.43
1039.78	10362	9162.57
1040.43	10368	9175.09
1041.07	10358.5	9180.34
1041.72	10385.5	9224.76
1042.36	10353.3	9202.25
1043.01	10357.5	9217.14
1043.65	10355.4	9224.36
1044.3	10337	9231.37
1044.94	10324.7	9221.29
1045.59	10358.5	9259.1
1046.24	10334.2	9229.71
1046.88	10300.4	9223.02
1047.53	10329.2	9270.44
1048.17	10276.5	9213.85
1048.82	10263.3	9206.85
1049.46	10231.5	9184.11
1050.11	10228.5	9195.45
1050.75	10185.7	9148.76
1051.4	10175.2	9148.57
1052.05	10160.6	9123.86
1052.69	10123.7	9084.2
1053.34	10095.4	9052.38
1053.98	10037.7	8998.91
1054.63	10020.6	8981.34
1055.27	9948.83	8927.55
1055.92	9905.57	8889.62
1056.56	9871.96	8827.39
1057.21	9790.49	8771.8
1057.85	9747.73	8711.48
1058.5	9667.12	8636.02
1059.14	9613.72	8591.76
1059.79	9583.73	8547.1
1060.43	9447.22	8420.05
1061.08	9369.03	8330.47
1061.73	9268.75	8242.41
1062.37	9164.64	8138.43
1063.02	9081.47	8051.02
1063.66	8970.93	7938.81
1064.31	8863.58	7847.49
1064.95	8748.33	7733.23
1065.6	8641	7629.76
1066.24	8508.05	7489.95
1066.89	8390.84	7387.45
1067.54	8237.09	7239.43
1068.18	8117.66	7108.56
1068.83	7946.31	6974.11
1069.47	7769.95	6785.33
1070.12	7578.1	6626.68
1070.76	7391.78	6450.64
1071.41	7194.55	6269.81
1072.05	7004.84	6115.36
1072.7	6746.96	5905.52
1073.34	6509.41	5666.55
1073.99	6260.83	5450.39
1074.63	5981.8	5192.48
1075.28	5681.93	4931.38
1075.93	5384.71	4653.7
1076.57	5059.44	4353.71
1077.22	4692.11	4036.25
1077.86	4336.29	3723.72
1078.51	3975.7	3441.09
1079.15	3653.59	3174.99
1079.8	3318.36	2887.43
1080.44	3014.74	2630.29
1081.09	2758.65	2453.68
1081.73	2602.19	2337.27
1082.38	2482.93	2226.04
1083.03	2368.65	2138.47
1083.67	2270.78	2062.12
1084.32	2193.94	2001.47
1084.96	2128.15	1956.22
1085.61	2090.27	1922.77
1086.25	2035.1	1881.78
1086.9	1999.65	1855.26
1087.54	1972.02	1828.99
1088.19	1947.96	1812.98
1088.83	1928.74	1795.53
1089.48	1907.68	1784.32
1090.12	1894.59	1773.64
1090.77	1882.65	1755.58
1091.42	1866.51	1746.95
1092.06	1854.8	1735.49
1092.71	1837.22	1727.94
1093.35	1836.33	1719.83
1094	1820.57	1713.61
1094.64	1808.09	1704.35
1095.29	1800.78	1691.31
1095.93	1790.35	1684.36
1096.58	1779.21	1677.28
1097.22	1774.25	1666.83
1097.87	1763.56	1660.23
1098.52	1753.51	1655.8
1099.16	1745.61	1648.29
1099.81	1737.3	1643.85
1100.45	1730.41	1633.83
1101.1	1730.11	1634.5
1101.74	1720.49	1625.49
1102.39	1713.51	1618.36
1103.03	1705.82	1608.54
1103.68	1698.7	1603.08
1104.32	1690.99	1601.6
1104.97	1683.97	1594.35
1105.62	1674.53	1585.47
1106.26	1672.66	1581.42
1106.91	1670.01	1579.86
1107.55	1657.38	1572.16
1108.2	1651.58	1566.68
1108.84	1645.95	1565.85
1109.49	1641.61	1557.62
1110.13	1630.51	1550.59
1110.78	1630.76	1549.06
1111.42	1626.23	1541.07
1112.07	1625.3	1536.93
1112.71	1612.44	1528.3
1113.36	1608.72	1528.63
1114.01	1603.28	1522.89
1114.65	1599.59	1518.1
1115.3	1590.54	1515
1115.94	1594.5	1510.4
1116.59	1590.2	1508.26
1117.23	1584.42	1498.36
1117.88	1572.39	1501.78
1118.52	1571.06	1494.11
1119.17	1569.01	1494.12
1119.82	1570.54	1487.81
1120.46	1559.46	1483.21
1121.11	1558.35	1475.7
1121.75	1552.31	1478.81
1122.4	1546.92	1471.96
1123.04	1545.08	1467.11
1123.69	1536.53	1462.17
1124.33	1535.51	1460.18
1124.98	1526.93	1458.39
1125.62	1525.48	1455.9
1126.27	1525.57	1451.46
1126.91	1521.86	1448.68
1127.56	1518.8	1451.36
1128.2	1513.31	1444.34
1128.85	1513.79	1441.09
1129.5	1505.53	1436.37
1130.14	1502.13	1433.07
1130.79	1500.45	1429.24
1131.43	1499.25	1423.08
1132.08	1493.26	1423.68
1132.72	1489.01	1426.03
1133.37	1481.48	1417.63
1134.01	1484.1	1410.53
1134.66	1479.54	1411.7
1135.31	1480.09	1409.13
1135.95	1477.15	1409.77
1136.6	1471.09	1408.13
1137.24	1465.66	1398.43
1137.89	1461.86	1399
1138.53	1462.96	1399.75
1139.18	1459.32	1391.62
1139.82	1451.31	1391.99
1140.47	1452.57	1386.41
1141.11	1452.34	1385.33
1141.76	1445.44	1386.6
1142.4	1443.22	1383.58
1143.05	1437.43	1378.54
1143.69	1440.67	1376.77
1144.34	1435.78	1368.7
1144.99	1431.81	1372.88
1145.63	1429.68	1368.53
1146.28	1426.66	1366.67
1146.92	1427.12	1365.23
1147.57	1422.24	1361.07
1148.21	1422.1	1360.39
1148.86	1415.74	1359.72
1149.5	1418.85	1355.35
1150.15	1414.35	1351.85
1150.8	1413.84	1348.95
1151.44	1411.04	1352.84
1152.09	1409.52	1345.39
1152.73	1405.32	1349.64
1153.38	1399.22	1344.32
1154.02	1398.45	1341.59
1154.67	1398.87	1338.09
1155.31	1391.8	1334.91
1155.96	1391.85	1336.91
1156.6	1384.68	1331.9
1157.25	1384.72	1331.74
1157.89	1381.83	1328.44
1158.54	1384.71	1328.13
1159.19	1378.33	1324.96
1159.83	1382.29	1321.31
1160.48	1378	1319.74
1161.12	1372.37	1317.31
1161.77	1373.92	1316.43
1162.41	1371.14	1313.44
1163.06	1364.19	1310.86
1163.7	1369.39	1309.72
1164.35	1364.39	1307.62
1164.99	1359.1	1302.11
1165.64	1361.53	1300.89
1166.29	1354.52	1299.49
1166.93	1354.78	1297.59
1167.58	1349.22	1299.49
1168.22	1349.71	1296.08
1168.87	1349.89	1295.43
1169.51	1343.22	1288.55
1170.16	1340.24	1291.2
1170.8	1341.96	1288.65
1171.45	1341.75	1287.44
1172.09	1340.15	1284.58
1172.74	1333.68	1282.53
1173.38	1329.64	1282.13
1174.03	1332.5	1282.65
1174.68	1330.04	1274.42
1175.32	1333.16	1279.04
1175.97	1327.07	1277.73
1176.61	1324.03	1271.83
1177.26	1323.94	1273.53
1177.9	1324.42	1269.5
1178.55	1323.46	1270.75
1179.19	1314.85	1268.91
1179.84	1314.76	1265.4
1180.48	1318.43	1265.38
1181.13	1311.62	1263.73
1181.78	1312.29	1266.14
1182.42	1307.26	1261.94
1183.07	1307.32	1258.03
1183.71	1308.86	1257.9
1184.36	1306.64	1255.9
1185	1303.95	1255.22
1185.65	1300.95	1249.26
1186.29	1301.41	1251.5
1186.94	1298.37	1251.61
1187.58	1300.41	1249.31
1188.23	1296.48	1244.85
1188.88	1296.85	1244.42
1189.52	1293.31	1244.07
1190.17	1289.3	1239.2
1190.81	1291.22	1242.62
1191.46	1287.7	1239.48
1192.1	1286.28	1238.59
1192.75	1286.33	1233.98
1193.39	1282.41	1235.92
1194.04	1281.19	1232.12
1194.68	1281.92	1232.27
1195.33	1274.52	1226.89
1195.97	1277.68	1226.93
1196.62	1275.5	1225.69
1197.27	1271.21	1224.48
1197.91	1275	1228.05
1198.56	1270.93	1222.11
1199.2	1269.34	1220.85
1199.85	1269.96	1220.08
1200.49	1267.44	1216.87
1201.14	1260.65	1217.62
1201.78	1261.88	1214.64
1202.43	1263.92	1215.25
1203.08	1262.57	1210.45
1203.72	1256.84	1216.4
1204.37	1257.73	1213.89
1205.01	1254.58	1210.88
1205.66	1255.54	1210.07
1206.3	1255.01	1209.74
1206.95	1257.98	1212.36
1207.59	1256.32	1209.09
1208.24	1254.13	1207.47
1208.88	1250.35	1202.17
1209.53	1251.12	1203.92
1210.17	1248.85	1203.94
1210.82	1251.62	1203.72
1211.46	1245.88	1204.08
1212.11	1244.64	1201.96
1212.76	1241.69	1200.01
1213.4	1244.24	1200.14
1214.05	1241.22	1201.64
1214.69	1242	1197.76
1215.34	1239.38	1192.63
1215.98	1237.77	1197.22
1216.63	1238.59	1193.86
1217.27	1237.27	1188.74
1217.92	1232.53	1187.27
1218.57	1229.15	1188.38
1219.21	1228.36	1185.78
1219.86	1231.04	1182.14
1220.5	1227.04	1184.51
1221.15	1223.38	1181.46
1221.79	1225.58	1179.61
1222.44	1226.72	1178.6
1223.08	1223.92	1179.31
1223.73	1223.43	1178.41
1224.37	1221.01	1174.61
1225.02	1219.64	1174.45
1225.66	1214.8	1170.68
1226.31	1217.83	1171.31
1226.95	1213.69	1166.95
1227.6	1216.02	1169.76
1228.25	1211.12	1165.23
1228.89	1213.82	1170.62
1229.54	1207.22	1167.49
1230.18	1205.58	1163.18
1230.83	1204.61	1162.95
1231.47	1206.69	1164.01
1232.12	1205.86	1162.24
1232.76	1203.05	1161.37
1233.41	1203.56	1159.6
1234.06	1201.06	1160.36
1234.7	1200.92	1157.29
1235.35	1199.57	1157.2
1235.99	1198.49	1151.81
1236.64	1197.7	1155.89
1237.28	1193.86	1154.72
1237.93	1191.19	1149.44
1238.57	1190.52	1147.89
1239.22	1190.87	1147.64
1239.86	1188.49	1150.55
1240.51	1186.89	1146.17
1241.15	1187.73	1143.29
1241.8	1187.76	1144.44
1242.45	1186.82	1143.83
1243.09	1181.89	1148.3
1243.74	1183.16	1142.14
1244.38	1183.6	1142.13
1245.03	1178.23	1143.7
1245.67	1181.61	1138.43
1246.32	1178.74	1136.94
1246.96	1179.1	1140.95
1247.61	1178.9	1135.03
1248.26	1175.41	1136.38
1248.9	1175.91	1135.38
1249.55	1172.62	1133.08
1250.19	1169.71	1133.23
1250.84	1172.91	1131.65
1251.48	1167.9	1131.13
1252.13	1171.47	1128.27
1252.77	1168.93	1132.47
1253.42	1167.68	1130.76
1254.06	1168.75	1128.18
1254.71	1164.76	1127.5
1255.35	1168.53	1125.55
1256	1164.72	1125.56
1256.64	1162.06	1123.95
1257.29	1166.01	1123.6
1257.94	1159.88	1119.29
1258.58	1155.33	1118.18
1259.23	1156.41	1114.74
1259.87	1160.31	1115.06
1260.52	1156.58	1115.95
1261.16	1153.02	1114.89
1261.81	1150.88	1114.88
1262.45	1150.45	1113.23
1263.1	1152.21	1113.37
1263.74	1152.68	1109.66
1264.39	1148.97	1113.22
1265.04	1147.42	1108.69
1265.68	1143.92	1107.03
1266.33	1146.68	1104.82
1266.97	1146.16	1103.37
1267.62	1147.63	1106.02
1268.26	1142.01	1104.36
1268.91	1143.19	1103.57
1269.55	1141.17	1104.09
1270.2	1137.95	1101.73
1270.84	1137.24	1100.31
1271.49	1132.07	1101.45
1272.13	1134.87	1095.51
1272.78	1130.64	1096.9
1273.43	1134.11	1095.42
1274.07	1131.15	1097.36
1274.72	1128.11	1089.31
1275.36	1129.24	1092.68
1276.01	1125.22	1089.58
1276.65	1125.12	1088.16
1277.3	1125.72	1089.06
1277.94	1124.59	1087.29
1278.59	1124.56	1085.24
1279.23	1121.59	1085.98
1279.88	1119.35	1085.71
1280.53	1121.85	1081.53
1281.17	1122.43	1077.87
1281.82	1116.62	1079.24
1282.46	1117.71	1079.97
1283.11	1117.73	1074.5
1283.75	1113.34	1078.58
1284.4	1114.65	1078.26
1285.04	1114.48	1075.83
1285.69	1111.51	1073.52
1286.34	1109.36	1074.74
1286.98	1107.87	1074.16
1287.62	1110.02	1071.8
1288.27	1110.28	1074.59
1288.92	1107.23	1071.6
[truncated: 41 more rows]

## Sheet: Figure 2F
Figure 2F
% HSV-1+ cells
-1	1	3	5	7	9
51	19	0	1	0	0
51	19	0	1	0	0
86	13	2	1	0	0
97	13	2	1	0	0
52
HSV-1 MFI
-1	1	3	5	7	9
10.986	11.677	1.172	-0.216	1.493	0.87
35.721	5.063	2.267	-1.791	2.198	0.92
28.432	12.183	2.781	1.594	-0.688	-3.454
28.432	4.973	5.023	0.579
11.888

## Sheet: Figure 2G
Figure 2G
% HSV-2+ cells
-1	1	3	5	7	9
100	58.5353	6.43141	9.72113	0.43399	0
100	28.4508	5.25907	0	0	0
100	20.702
HSV-2 MFI
-1	1	3	5	7	9
30.641	5.72	0.762	0.547	0	0
30	9.185	5.616	1.314	2.797	1.972
30.892	13.069	9.911	0.5	0	0

## Sheet: Figure 4C
Figure 4C
Adherent
CTL	HSV
362.909	737.429
378.965	2779.62
400	1358.66
Migrated
CTL	HSV
13363	30278
10564	35128
	84146

## Sheet: Figure 5C
Figure 5C
Z (um)	cell number
-80	167
-70	218
-60	238
-50	230
-40	208
-30	220
-20	207
-10	450
0	362.909
10	364
20	290
30	294
40	297
50	308
60	299
70	286
80	290
90	261
100	261
110	276
120	269
130	257
140	247
150	218
160	232
170	222
180	218
190	223
200	209
210	209
220	194
230	193
240	159
250	135
260	138
270	143
280	151
290	124
300	113
310	92
320	101
330	105
340	93
350	98
360	64
370	0

## Sheet: Figure 5D
Figure 5D
IL8
Mock	HSV
3821.78	86945.2
1611.95	48915.9
IL6
Mock	HSV
244.91	7327.89
55.2	6398.14
RANTES
Mock	HSV
4.8	76.28
10.02	88.21
TNFa
Mock	HSV
4.8	4.8
4.8	4.8

## Sheet: Figure 5F
Figure 5F
Adherent cells
HSV	HSV+anti-IL8
911	155
589	67
Migrated cells
HSV	HSV+anti-IL8
1035	0
1561	8

## Sheet: Figure 6B
Figure 6B
IL8
CTL	Lesion
212.22	2023.3
193.31	1776.97
354.49	2088.75
	2241.1
IL6
CTL	Lesion
189.69	3878.6
190.93	2504.31
249.38	3039.78
	1056.64
RANTES
CTL	Lesion
305.29	609.4
321.97	2506.57
208.52	793.55
	1005.61
TNFa
CTL	Lesion
318.28	935.5
330.37	405.73
290.01	715.09
	514.49

## Sheet: Figure 7E
Figure 7E
	% infected cells
0	100	100	100
0.2	79	76	50
20	34	13	20
	MFI
0	100	100	100
0.2	56	51	31
20	27	7	19

## Sheet: Figure 7H
Figure 7H
intensity/cell %
-ACV	24h	0h	-24h
100	61.2209	45.3751	23.7801
100	36.1114	16.9233	34.7275
100	55.9534	13.9376	15.2138

[truncated: 4 more sheets: Figure 7I, Figure 7G, Figure S5C, Figure S8]
